# Supplementary material for: Farnesol Boosts the Antifungal Effect of Fluconazole and Modulates Resistance in Candida auris through Regulation of the CDR1 and ERG11 Genes
Source: J Fungi (Basel). 2022 Jul 27;8(8):783. doi: 10.3390/jof8080783 (PMC9332773; doi:10.3390/jof8080783)
Supplement: Supplementary file 1 [file jof-08-00783-s001.zip]

Archive with 1 entries (1 files):
- jof-1816135-supplementary.pdf
